# Supplementary material for: Ecological Trap in the Nest: Human Hair Causes the Death of Breeding Barn Swallows (Hirundo rustica)
Source: Ecol Evol. 2026 Apr 30;16(5):e73592. doi: 10.1002/ece3.73592 (PMC13129974; doi:10.1002/ece3.73592)
Supplement: Supplementary file 1 — Table S1: ece373592‐sup‐0001‐TableS1.xlsx. [file ECE3-16-e73592-s001.xlsx]

## Sheet: Table S1
study site	species	exp. person	year	nest ID.	nest material (hair or plastic)	Consequence
Hainan	barn swallow	Cong Peng	2024	1
Hainan	barn swallow	Cong Peng	2024	2	Hair
Hainan	barn swallow	Cong Peng	2024	3	Hair
Hainan	barn swallow	Cong Peng	2024	4	Hair
Hainan	barn swallow	Cong Peng	2024	5	Hair
Hainan	barn swallow	Cong Peng	2024	6
Hainan	barn swallow	Cong Peng	2024	7
Hainan	barn swallow	Cong Peng	2024	8
Hainan	barn swallow	Cong Peng	2024	9	Hair
Hainan	barn swallow	Cong Peng	2024	10
Hainan	barn swallow	Cong Peng	2024	11
Hainan	barn swallow	Cong Peng	2024	12	Plastic
Hainan	barn swallow	Cong Peng	2024	13	Plastic
Hainan	barn swallow	Cong Peng	2024	14	Plastic
Hainan	barn swallow	Cong Peng	2024	15
Hainan	barn swallow	Cong Peng	2024	16
Hainan	barn swallow	Cong Peng	2024	17	Plastic
Hainan	barn swallow	Cong Peng	2024	18
Hainan	barn swallow	Cong Peng	2024	19	Plastic
Hainan	barn swallow	Cong Peng	2024	20
Hainan	barn swallow	Cong Peng	2024	21
Hainan	barn swallow	Cong Peng	2024	22
Hainan	barn swallow	Cong Peng	2024	23	Plastic and hair
Hainan	barn swallow	Cong Peng	2024	24
Hainan	barn swallow	Cong Peng	2024	25
Hainan	barn swallow	Cong Peng	2024	26
Hainan	barn swallow	Cong Peng	2024	27	Plastic
Hainan	barn swallow	Cong Peng	2024	28	Plastic
Hainan	barn swallow	Cong Peng	2024	29	Plastic
Hainan	barn swallow	Cong Peng	2024	30	Plastic
Hainan	barn swallow	Cong Peng	2024	31	Plastic
Hainan	barn swallow	Cong Peng	2024	32
Hainan	barn swallow	Cong Peng	2024	33	Hair
Hainan	barn swallow	Cong Peng	2024	34
Hainan	barn swallow	Cong Peng	2024	35
Hainan	barn swallow	Cong Peng	2024	36
Hainan	barn swallow	Cong Peng	2024	37
Hainan	barn swallow	Cong Peng	2024	38
Hainan	barn swallow	Cong Peng	2024	39
Hainan	barn swallow	Cong Peng	2024	40
Hainan	barn swallow	Cong Peng	2024	41	Plastic
Hainan	barn swallow	Cong Peng	2024	42	Hair
Hainan	barn swallow	Cong Peng	2024	43	Plastic
Hainan	barn swallow	Cong Peng	2024	44	Plastic and hair
Hainan	barn swallow	Cong Peng	2024	45
Hainan	barn swallow	Cong Peng	2024	46
Hainan	barn swallow	Cong Peng	2024	47	Hair
Hainan	barn swallow	Cong Peng	2024	48	Hair	dead
Hainan	barn swallow	Cong Peng	2024	49	Plastic and hair
Hainan	barn swallow	Cong Peng	2024	50
Hainan	barn swallow	Cong Peng	2024	51	Plastic and hair
Hainan	barn swallow	Cong Peng	2024	52	Hair
Hainan	barn swallow	Cong Peng	2024	53
Hainan	barn swallow	Cong Peng	2024	54	Plastic and hair
Hainan	barn swallow	Cong Peng	2024	55
Hainan	barn swallow	Cong Peng	2024	56
Hainan	barn swallow	Cong Peng	2024	57	Hair
Hainan	barn swallow	Cong Peng	2024	58	Plastic
Hainan	barn swallow	Cong Peng	2024	59	Hair	dead
Hainan	barn swallow	Cong Peng	2024	60	Plastic and hair
Hainan	barn swallow	Cong Peng	2024	61	Hair
Hainan	barn swallow	Cong Peng	2024	62	Hair
Hainan	barn swallow	Cong Peng	2024	63	Hair
Hainan	barn swallow	Cong Peng	2024	64	Plastic and hair
Hainan	barn swallow	Cong Peng	2024	65
Hainan	barn swallow	Cong Peng	2024	66
Hainan	barn swallow	Cong Peng	2024	67	Hair
Hainan	barn swallow	Cong Peng	2024	68	Plastic and hair
Hainan	barn swallow	Cong Peng	2024	69
Hainan	barn swallow	Cong Peng	2024	70	Plastic
Hainan	barn swallow	Cong Peng	2024	71	Plastic and hair
Hainan	barn swallow	Cong Peng	2024	72
Hainan	barn swallow	Cong Peng	2024	73	Hair
Hainan	barn swallow	Cong Peng	2024	74
Hainan	barn swallow	Cong Peng	2024	75	Hair
Hainan	barn swallow	Cong Peng	2024	76	Hair
Hainan	barn swallow	Cong Peng	2024	77	Hair
Hainan	barn swallow	Cong Peng	2024	78	Hair
Hainan	barn swallow	Cong Peng	2024	79
Hainan	barn swallow	Cong Peng	2024	80	Plastic and hair
Hainan	barn swallow	Cong Peng	2024	81
Hainan	barn swallow	Cong Peng	2024	82	Plastic
Hainan	barn swallow	Cong Peng	2024	83	Plastic
Hainan	barn swallow	Cong Peng	2024	84	Hair
Hainan	barn swallow	Cong Peng	2024	85	Plastic
Hainan	barn swallow	Cong Peng	2024	86	Plastic
Hainan	barn swallow	Cong Peng	2024	87
Hainan	barn swallow	Cong Peng	2024	88	Hair
Hainan	barn swallow	Cong Peng	2024	89	Plastic
Hainan	barn swallow	Cong Peng	2024	90	Plastic
Hainan	barn swallow	Cong Peng	2024	91
Hainan	barn swallow	Cong Peng	2024	92
Hainan	barn swallow	Cong Peng	2024	93	Plastic
Hainan	barn swallow	Cong Peng	2024	94
Hainan	barn swallow	Cong Peng	2024	95	Hair	dead
Hainan	barn swallow	Cong Peng	2024	96
Hainan	barn swallow	Cong Peng	2024	97	Hair
Hainan	barn swallow	Cong Peng	2024	98
Hainan	barn swallow	Cong Peng	2024	99
Hainan	barn swallow	Cong Peng	2024	100	Plastic and hair
Hainan	barn swallow	Cong Peng	2024	101
Hainan	barn swallow	Cong Peng	2024	102	Plastic
Hainan	barn swallow	Cong Peng	2024	103
Hainan	barn swallow	Cong Peng	2024	104
Hainan	barn swallow	Cong Peng	2024	105	Plastic
Hainan	barn swallow	Cong Peng	2024	106	Hair
Hainan	barn swallow	Cong Peng	2024	107
Hainan	barn swallow	Cong Peng	2024	108
Hainan	barn swallow	Cong Peng	2024	109
Hainan	barn swallow	Cong Peng	2024	110	Hair
Hainan	barn swallow	Cong Peng	2024	111
Hainan	barn swallow	Cong Peng	2024	112
Hainan	barn swallow	Cong Peng	2024	113
Hainan	barn swallow	Cong Peng	2024	114	Hair
Hainan	barn swallow	Cong Peng	2024	115	Hair
Hainan	barn swallow	Cong Peng	2024	116	Hair
Hainan	barn swallow	Cong Peng	2024	117
Hainan	barn swallow	Cong Peng	2024	118
Hainan	barn swallow	Cong Peng	2024	119	Hair
Hainan	barn swallow	Cong Peng	2024	120	Plastic
Hainan	barn swallow	Cong Peng	2024	121
Hainan	barn swallow	Cong Peng	2024	122
Hainan	barn swallow	Cong Peng	2024	123
Heilongjiang	barn swallow	Cong Peng	2024	1
Heilongjiang	barn swallow	Cong Peng	2024	2
Heilongjiang	barn swallow	Cong Peng	2024	3
Heilongjiang	barn swallow	Cong Peng	2024	4
Heilongjiang	barn swallow	Cong Peng	2024	5
Heilongjiang	barn swallow	Cong Peng	2024	6
Heilongjiang	barn swallow	Cong Peng	2024	7
Heilongjiang	barn swallow	Cong Peng	2024	8
Heilongjiang	barn swallow	Cong Peng	2024	9
Heilongjiang	barn swallow	Cong Peng	2024	10
Heilongjiang	barn swallow	Cong Peng	2024	11
Heilongjiang	barn swallow	Cong Peng	2024	12	Plastic	dead
Heilongjiang	barn swallow	Cong Peng	2024	13
Heilongjiang	barn swallow	Cong Peng	2024	14
Heilongjiang	barn swallow	Cong Peng	2024	15
Heilongjiang	barn swallow	Cong Peng	2024	16
Heilongjiang	barn swallow	Cong Peng	2024	17
Heilongjiang	barn swallow	Cong Peng	2024	18	Plastic
Heilongjiang	barn swallow	Cong Peng	2024	19
Heilongjiang	barn swallow	Cong Peng	2024	20	Hair
Heilongjiang	barn swallow	Cong Peng	2024	21
Heilongjiang	barn swallow	Cong Peng	2024	22
Heilongjiang	barn swallow	Cong Peng	2024	23
Heilongjiang	barn swallow	Cong Peng	2024	24
Heilongjiang	barn swallow	Cong Peng	2024	25
Heilongjiang	barn swallow	Cong Peng	2024	26
Heilongjiang	barn swallow	Cong Peng	2024	27
Heilongjiang	barn swallow	Cong Peng	2024	28
Heilongjiang	barn swallow	Cong Peng	2024	29
Heilongjiang	barn swallow	Cong Peng	2024	30
Heilongjiang	barn swallow	Cong Peng	2024	31
Heilongjiang	barn swallow	Cong Peng	2024	32
Heilongjiang	barn swallow	Cong Peng	2024	33
Heilongjiang	barn swallow	Cong Peng	2024	34
Heilongjiang	barn swallow	Cong Peng	2024	35
Heilongjiang	barn swallow	Cong Peng	2024	36
Heilongjiang	barn swallow	Cong Peng	2024	37
Heilongjiang	barn swallow	Cong Peng	2024	38
Heilongjiang	barn swallow	Cong Peng	2024	39
Heilongjiang	barn swallow	Cong Peng	2024	40
Heilongjiang	barn swallow	Cong Peng	2024	41
Heilongjiang	barn swallow	Cong Peng	2024	42
Heilongjiang	barn swallow	Cong Peng	2024	43
Heilongjiang	barn swallow	Cong Peng	2024	44
Heilongjiang	barn swallow	Cong Peng	2024	45
Heilongjiang	barn swallow	Cong Peng	2024	46
Heilongjiang	barn swallow	Cong Peng	2024	47
Heilongjiang	barn swallow	Cong Peng	2024	48
Heilongjiang	barn swallow	Cong Peng	2024	49
Heilongjiang	barn swallow	Cong Peng	2024	50
Heilongjiang	barn swallow	Cong Peng	2024	51
Heilongjiang	barn swallow	Cong Peng	2024	52
Heilongjiang	barn swallow	Cong Peng	2024	53
Heilongjiang	barn swallow	Cong Peng	2024	54
Heilongjiang	barn swallow	Cong Peng	2024	55
Heilongjiang	barn swallow	Cong Peng	2024	56
Heilongjiang	barn swallow	Cong Peng	2024	57
Heilongjiang	barn swallow	Cong Peng	2024	58	Plastic
Heilongjiang	barn swallow	Cong Peng	2024	59
Heilongjiang	barn swallow	Cong Peng	2024	60	Plastic	dead
Heilongjiang	barn swallow	Cong Peng	2024	61	Plastic
Heilongjiang	barn swallow	Cong Peng	2024	62	Plastic
Heilongjiang	barn swallow	Cong Peng	2024	63
Heilongjiang	barn swallow	Cong Peng	2024	64
Heilongjiang	barn swallow	Cong Peng	2024	65
Heilongjiang	barn swallow	Cong Peng	2024	66
Heilongjiang	barn swallow	Cong Peng	2024	67
Heilongjiang	barn swallow	Cong Peng	2024	68
Heilongjiang	barn swallow	Cong Peng	2024	69
Heilongjiang	barn swallow	Cong Peng	2024	70	Plastic	dead
